# Supplementary material for: αTubulin 67C and Ncd Are Essential for Establishing a Cortical Microtubular Network and Formation of the Bicoid mRNA Gradient in Drosophila
Source: PLoS One. 2014 Nov 12;9(11):e112053. doi: 10.1371/journal.pone.0112053 (PMC4229129; doi:10.1371/journal.pone.0112053)
Supplement: Video S1 — An exclusive anterior MT network. Video of the 3D-reconstruction of the confocal stack used in Fig. 1C to reveal the MT network exclusively in the anterior half of a nc 1 embryo. (ZIP) [file pone.0112053.s004.zip]

Archive with 1 entries (1 files):
- pone.0112053.s004.mkv
