# Supplementary material for: αTubulin 67C and Ncd Are Essential for Establishing a Cortical Microtubular Network and Formation of the Bicoid mRNA Gradient in Drosophila
Source: PLoS One. 2014 Nov 12;9(11):e112053. doi: 10.1371/journal.pone.0112053 (PMC4229129; doi:10.1371/journal.pone.0112053)
Supplement: Video S4 — Asters and intensive MT network activity at the cortex of αTub67C3 embryos. Video of the 3D-reconstruction of the confocal stack used in Fig. S2C. An intense MT activity with huge asters and a dense network is observed (red). Note that the internal nuclei (blue) are not associated with the asters. (ZIP) [file pone.0112053.s007.zip]

Archive with 1 entries (1 files):
- pone.0112053.s007.mkv
